# Supplementary material for: Improving Hand Hygiene Compliance in a Resource-Limited ICU Using a Low-Cost Multimodal Quality Improvement Intervention
Source: Healthcare (Basel). 2026 Jan 30;14(3):363. doi: 10.3390/healthcare14030363 (PMC12897775; doi:10.3390/healthcare14030363)
Supplement: Supplementary file 1 [file healthcare-14-00363-s001.zip]

Archive with 1 entries (1 files):
- healthcare-4100307-supplementary.pdf
